# Supplementary material for: Probing Non-Covalent Interactions through Molecular Balances: A REG-IQA Study
Source: Molecules. 2024 Feb 28;29(5):1043. doi: 10.3390/molecules29051043 (PMC10933821; doi:10.3390/molecules29051043)
Supplement: Supplementary file 1 [file molecules-29-01043-s001.zip]

Archive with 1 entries (1 files):
- molecules-2867726-supplementary.pdf
